# Supplementary material for: Elevated Na+/K+ Ratio in Alzheimer’s Disease: A Potential Biomarker for Braak Stage
Source: Int J Mol Sci. 2026 Jan 27;27(3):1247. doi: 10.3390/ijms27031247 (PMC12898237; doi:10.3390/ijms27031247)
Supplement: Supplementary file 1 [file ijms-27-01247-s001.zip]

Archive with 1 entries (1 files):
- ijms-3859782-supplementary.pdf
